# Supplementary material for: Changes in Intrinsic Antibiotic Susceptibility during a Long-Term Evolution Experiment with Escherichia coli
Source: mBio. 2019 Mar 5;10(2):e00189-19. doi: 10.1128/mBio.00189-19 (PMC6401480; doi:10.1128/mBio.00189-19)
Supplement: DATA SET S1 [file mBio.00189-19-sd001.xls]

## Sheet: MIC replicates
Population	Generation	AMK-1	AMK-2	AMK-3	AMC-1	AMC-2	AMC-3	AMP-1	AMP-2	AMP-3	CTX-1	CTX-2	CTX-3	CRO-1	CRO-2	CRO-3	CHL-1	CHL-2	CHL-3	CIP-1	CIP-2	CIP-3	CST-1	CST-2	CST-3	IPM-1	IPM-2	IPM-3	LVX-1	LVX-2	LVX-3	RIF-1	RIF-2	RIF-3	STR-1	STR-2	STR-3	SXT-1	SXT-2	SXT-3	TET-1	TET-2	TET-3	TIC-1	TIC-2	TIC-3
Ancestor	0	4	4	4	1	1	2	2	2	2	0.06	0.06	0.06	0.12	0.12	0.12	2	1	1	0.005	0.005	0.005	0.125	0.125	0.125	0.25	0.25	0.25	0.015	0.015	0.015	32	16	16	128	128	128	0.25	0.25	0.25	0.5	0.5	0.5	4	4	4
Ara+1	2000	8	4	4	2	1	2	4	2	4	0.06	0.06	0.06	0.03	0.06	0.03	2	2	2	0.00125	0.0025	0.0025	0.125	0.125	0.125	0.25	0.25	0.25	0.0075	0.0075	0.0075	16	8	8	128	128	128	0.125	0.125	0.125	1	1	0.5	0.5	0.5	0.5
Ara+2	2000	2	2	4	0.5	1	0.5	2	2	2	0.00375	0.0075	0.0075	0.0075	0.0075	0.0075	2	2	2	0.00125	0.00125	0.00125	0.125	0.125	0.125	0.25	0.25	0.25	0.0075	0.00375	0.0075	8	8	16	128	128	128	0.125	0.125	0.125	0.5	0.25	0.5	0.5	0.5	0.5
Ara+3	2000	2	1	1	0.25	0.5	0.25	1	0.5	1	0.001875	0.001875	0.001875	0.0009375	0.0009375	0.001875	2	2	2	0.00125	0.00125	0.00125	0.125	0.125	0.125	0.25	0.125	0.125	0.00375	0.0075	0.00375	16	16	16	128	128	128	0.125	0.125	0.125	1	1	1	0.5	0.25	0.25
Ara+4	2000	2	4	2	1	1	1	4	4	4	0.0075	0.0075	0.0075	0.00375	0.0075	0.0075	2	2	2	0.0025	0.0025	0.0025	0.25	0.125	0.125	0.5	0.5	0.5	0.015	0.0075	0.0075	8	8	8	128	128	128	0.25	0.25	0.25	1	0.5	0.5	1	2	1
Ara+5	2000	4	4	2	0.5	0.5	0.5	2	2	2	0.00375	0.00375	0.00375	0.00375	0.00375	0.00375	2	2	2	0.0025	0.0025	0.0025	0.125	0.125	0.125	0.25	0.5	0.25	0.0075	0.0075	0.0075	16	16	16	128	128	128	0.125	0.25	0.125	1	1	1	0.5	0.5	0.5
Ara+6	2000	4	4	2	0.5	0.5	0.5	2	1	2	0.0075	0.00375	0.00375	0.00375	0.00375	0.00375	2	2	2	0.00125	0.0025	0.00125	0.125	0.125	0.125	0.25	0.25	0.25	0.0075	0.0075	0.0075	16	16	8	128	128	128	0.125	0.125	0.125	1	1	0.5	0.5	0.5	0.5
Ara–1	2000	4	4	4	0.5	2	0.5	4	4	2	0.03	0.03	0.03	0.015	0.015	0.0075	2	4	2	0.00125	0.005	0.005	0.125	0.25	0.125	0.5	0.5	0.5	0.0075	0.0075	0.0075	16	16	16	128	128	128	0.25	0.25	0.125	1	1	1	1	0.5	0.5
Ara–2	2000	1	1	1	0.5	0.5	0.5	2	1	2	0.00375	0.015	0.00375	0.001875	0.001875	0.00375	2	2	2	0.0025	0.0025	0.0025	0.125	0.125	0.125	0.25	0.25	0.5	0.0075	0.0075	0.0075	8	16	8	128	128	128	0.125	0.25	0.125	0.5	0.5	0.5	1	0.25	0.25
Ara–3	2000	4	4	4	0.5	0.5	0.5	2	2	2	0.00375	0.00375	0.00375	0.00375	0.00375	0.00375	1	2	1	0.0025	0.0025	0.0025	0.125	0.125	0.125	0.0625	0.125	0.125	0.0075	0.0075	0.0075	8	16	16	128	128	128	0.125	0.25	0.25	0.5	0.5	0.5	0.5	0.5	0.5
Ara–4	2000	2	2	4	0.5	0.5	0.5	2	2	2	0.0075	0.0075	0.00375	0.00375	0.00375	0.00375	2	2	2	0.00125	0.00125	0.0025	0.0625	0.125	0.125	0.125	0.25	0.25	0.00375	0.00375	0.0075	8	8	16	128	128	128	0.125	0.125	0.125	0.5	0.5	0.5	0.5	0.5	0.5
Ara–5	2000	4	2	2	0.5	0.5	0.5	2	2	2	0.0075	0.0075	0.00375	0.0075	0.0075	0.00375	2	2	2	0.00125	0.0025	0.0025	0.125	0.125	0.125	0.25	0.25	0.25	0.0075	0.0075	0.0075	16	16	16	128	128	128	0.125	0.25	0.25	1	1	1	1	1	0.5
Ara–6	2000	2	2	2	0.5	0.5	0.5	2	2	2	0.00375	0.00375	0.00375	0.00375	0.00375	0.00375	2	2	2	0.0025	0.0025	0.0025	0.125	0.25	0.125	0.25	0.25	0.25	0.0075	0.0075	0.015	16	8	8	128	128	128	0.25	0.25	0.25	1	1	0.5	0.5	0.5	1
Ara+1	50000	4	4	4	0.25	0.25	0.25	0.25	0.25	0.25	0.00375	0.001875	0.00375	0.00375	0.001875	0.00375	1	1	1	0.005	0.005	0.01	0.125	0.125	0.125	0.0625	0.0625	0.0625	0.015	0.015	0.015	8	8	8	128	128	128	0.5	0.5	0.5	0.5	0.5	0.5	0.25	0.5	0.5
Ara+2	50000	1	2	2	0.25	0.25	0.25	0.5	0.5	0.5	0.001875	0.001875	0.001875	0.001875	0.001875	0.001875	2	2	4	0.0025	0.0025	0.00125	0.015625	0.0625	0.0625	0.03125	0.03125	0.03125	0.00375	0.00375	0.00375	4	4	8	128	128	128	0.125	0.125	0.125	0.125	0.25	0.25	0.25	0.25	0.25
Ara+3	50000	2	4	4	0.125	0.125	0.125	0.0625	0.0625	0.0625	0.0009375	0.0009375	0.0009375	0.0009375	0.0009375	0.0009375	1	1	1	0.0025	0.0025	0.005	0.0625	0.0625	0.0625	0.03125	0.03125	0.03125	0.0075	0.0075	0.0075	2	2	2	128	128	128	0.25	0.25	0.25	0.25	0.25	0.25	0.125	0.125	0.125
Ara+4	50000	2	4	4	0.5	0.5	0.5	1	1	1	0.00375	0.00375	0.00375	0.001875	0.001875	0.00375	2	2	2	0.0025	0.0025	0.0025	0.125	0.125	0.0625	0.03125	0.03125	0.03125	0.0075	0.0075	0.0075	16	16	8	128	128	128	0.25	0.25	0.25	0.25	0.5	0.25	0.25	0.25	0.25
Ara+5	50000	2	4	4	0.5	0.5	0.5	1	1	1	0.001875	0.00375	0.00375	0.001875	0.00375	0.00375	2	2	2	0.00125	0.0025	0.0025	0.25	0.25	0.25	0.125	0.125	0.125	0.0075	0.0075	0.015	8	4	8	128	128	128	0.25	0.25	0.25	1	0.5	0.5	0.5	0.5	0.5
Ara+6	50000	0.25	0.5	0.5	0.5	0.5	0.25	1	1	1	0.00375	0.00375	0.001875	0.00375	0.00375	0.001875	2	2	2	0.0025	0.0025	0.00125	0.125	0.25	0.25	0.0625	0.0625	0.0625	0.00375	0.0075	0.0075	4	4	4	128	128	128	0.125	0.125	0.125	0.25	0.25	0.25	1	0.5	0.5
Ara–1	50000	2	2	2	1	1	1	2	2	2	0.06	0.06	0.06	0.06	0.12	0.12	4	4	4	0.005	0.005	0.01	0.25	0.25	0.25	0.125	0.125	0.125	0.015	0.015	0.03	8	4	8	128	128	128	0.5	0.5	0.5	0.5	0.5	0.5	2	4	4
Ara–2	50000	2	2	2	0.25	0.25	0.25	0.25	0.5	0.5	0.001875	0.001875	0.0009375	0.001875	0.00375	0.001875	1	1	1	0.005	0.005	0.005	0.0625	0.0625	0.0625	0.0625	0.0625	0.0625	0.015	0.0075	0.015	4	4	4	128	128	128	0.5	0.5	1	0.5	0.5	0.25	0.25	0.25	0.25
Ara–3	50000	0.25	0.5	0.25	0.25	0.25	0.125	0.25	0.125	0.125	0.00375	0.00375	0.00375	0.0075	0.0075	0.015	2	2	4	0.005	0.0025	0.005	0.25	0.25	0.125	0.0625	0.0625	0.0625	0.0075	0.0075	0.0075	16	8	8	128	128	128	0.5	0.5	0.5	0.5	0.5	0.5	0.25	0.25	0.5
Ara–4	50000	1	2	1	0.25	0.25	0.25	0.5	0.5	0.5	0.001875	0.001875	0.001875	0.001875	0.0009375	0.001875	2	1	2	0.00125	0.00125	0.00125	0.125	0.125	0.25	0.125	0.125	0.125	0.00375	0.00375	0.00375	8	8	8	128	128	128	0.5	0.5	0.5	0.25	0.25	0.25	0.25	0.5	0.25
Ara–5	50000	0.5	2	2	1	0.25	1	1	1	1	0.0075	0.0075	0.0075	0.0075	0.0075	0.0075	2	2	2	0.005	0.005	0.005	0.25	0.25	0.25	0.0625	0.125	0.125	0.015	0.015	0.015	8	4	4	128	128	128	0.5	0.5	0.5	0.5	0.5	0.25	0.5	0.5	0.5
Ara–6	50000	2	2	2	0.25	0.25	0.25	0.5	0.5	0.5	0.00375	0.00375	0.00375	0.015	0.00375	0.00375	2	2	2	0.0025	0.005	0.005	0.25	0.125	0.125	0.0625	0.0625	0.0625	0.0075	0.0075	0.0075	8	4	4	128	128	128	0.5	0.5	0.5	0.5	0.25	0.25	0.5	0.5	0.25

## Sheet: MIC medians
Population	Generation	AMK	AMC	AMP	CTX	CRO	CHL	CIP	CST	IPM	LVX	RIF	STR	SXT	TET	TIC
Ancestor	0	4	1	2	0.06	0.12	1	0.005	0.125	0.25	0.015	16	128	0.25	0.5	4
Ara+1	2000	4	2	4	0.06	0.03	2	0.0025	0.125	0.25	0.0075	8	128	0.125	1	0.5
Ara+2	2000	2	0.5	2	0.0075	0.0075	2	0.00125	0.125	0.25	0.0075	8	128	0.125	0.5	0.5
Ara+3	2000	1	0.25	1	0.001875	0.0009375	2	0.00125	0.125	0.125	0.00375	16	128	0.125	1	0.25
Ara+4	2000	2	1	4	0.0075	0.0075	2	0.0025	0.125	0.5	0.0075	8	128	0.25	0.5	1
Ara+5	2000	4	0.5	2	0.00375	0.00375	2	0.0025	0.125	0.25	0.0075	16	128	0.125	1	0.5
Ara+6	2000	4	0.5	2	0.00375	0.00375	2	0.00125	0.125	0.25	0.0075	16	128	0.125	1	0.5
Ara–1	2000	4	0.5	4	0.03	0.015	2	0.005	0.125	0.5	0.0075	16	128	0.25	1	0.5
Ara–2	2000	1	0.5	2	0.00375	0.001875	2	0.0025	0.125	0.25	0.0075	8	128	0.125	0.5	0.25
Ara–3	2000	4	0.5	2	0.00375	0.00375	1	0.0025	0.125	0.125	0.0075	16	128	0.25	0.5	0.5
Ara–4	2000	2	0.5	2	0.0075	0.00375	2	0.00125	0.125	0.25	0.00375	8	128	0.125	0.5	0.5
Ara–5	2000	2	0.5	2	0.0075	0.0075	2	0.0025	0.125	0.25	0.0075	16	128	0.25	1	1
Ara–6	2000	2	0.5	2	0.00375	0.00375	2	0.0025	0.125	0.25	0.0075	8	128	0.25	1	0.5
Ara+1	50000	4	0.25	0.25	0.00375	0.00375	1	0.005	0.125	0.0625	0.015	8	128	0.5	0.5	0.5
Ara+2	50000	2	0.25	0.5	0.001875	0.001875	2	0.0025	0.0625	0.03125	0.00375	4	128	0.125	0.25	0.25
Ara+3	50000	4	0.125	0.0625	0.0009375	0.0009375	1	0.0025	0.0625	0.03125	0.0075	2	128	0.25	0.25	0.125
Ara+4	50000	4	0.5	1	0.00375	0.001875	2	0.0025	0.125	0.03125	0.0075	16	128	0.25	0.25	0.25
Ara+5	50000	4	0.5	1	0.00375	0.00375	2	0.0025	0.25	0.125	0.0075	8	128	0.25	0.5	0.5
Ara+6	50000	0.5	0.5	1	0.00375	0.00375	2	0.0025	0.25	0.0625	0.0075	4	128	0.125	0.25	0.5
Ara–1	50000	2	1	2	0.06	0.12	4	0.005	0.25	0.125	0.015	8	128	0.5	0.5	4
Ara–2	50000	2	0.25	0.5	0.001875	0.001875	1	0.005	0.0625	0.0625	0.015	4	128	0.5	0.5	0.25
Ara–3	50000	0.25	0.25	0.125	0.00375	0.0075	2	0.005	0.25	0.0625	0.0075	8	128	0.5	0.5	0.25
Ara–4	50000	1	0.25	0.5	0.001875	0.001875	2	0.00125	0.125	0.125	0.00375	8	128	0.5	0.25	0.25
Ara–5	50000	2	1	1	0.0075	0.0075	2	0.005	0.25	0.125	0.015	4	128	0.5	0.5	0.5
Ara–6	50000	2	0.25	0.5	0.00375	0.00375	2	0.005	0.125	0.0625	0.0075	4	128	0.5	0.25	0.5

## Sheet: log2 evo to anc
Population	Generation	AMK	AMC	AMP	CTX	CRO	CHL	CIP	CST	IPM	LVX	RIF	STR	SXT	TET	TIC
Ara+1	2000	0	1	1	0	-2	1	-1	0	0	-1	-1	0	-1	1	-3
Ara+2	2000	-1	-1	0	-3	-4	1	-2	0	0	-1	-1	0	-1	0	-3
Ara+3	2000	-2	-2	-1	-5	-7	1	-2	0	-1	-2	0	0	-1	1	-4
Ara+4	2000	-1	0	1	-3	-4	1	-1	0	1	-1	-1	0	0	0	-2
Ara+5	2000	0	-1	0	-4	-5	1	-1	0	0	-1	0	0	-1	1	-3
Ara+6	2000	0	-1	0	-4	-5	1	-2	0	0	-1	0	0	-1	1	-3
Ara–1	2000	0	-1	1	-1	-3	1	0	0	1	-1	0	0	0	1	-3
Ara–2	2000	-2	-1	0	-4	-6	1	-1	0	0	-1	-1	0	-1	0	-4
Ara–3	2000	0	-1	0	-4	-5	0	-1	0	-1	-1	0	0	0	0	-3
Ara–4	2000	-1	-1	0	-3	-5	1	-2	0	0	-2	-1	0	-1	0	-3
Ara–5	2000	-1	-1	0	-3	-4	1	-1	0	0	-1	0	0	0	1	-2
Ara–6	2000	-1	-1	0	-4	-5	1	-1	0	0	-1	-1	0	0	1	-3
Ara+1	50000	0	-2	-3	-4	-5	0	0	0	-2	0	-1	0	1	0	-3
Ara+2	50000	-1	-2	-2	-5	-6	1	-1	-1	-3	-2	-2	0	-1	-1	-4
Ara+3	50000	0	-3	-5	-6	-7	0	-1	-1	-3	-1	-3	0	0	-1	-5
Ara+4	50000	0	-1	-1	-4	-6	1	-1	0	-3	-1	0	0	0	-1	-4
Ara+5	50000	0	-1	-1	-4	-5	1	-1	1	-1	-1	-1	0	0	0	-3
Ara+6	50000	-3	-1	-1	-4	-5	1	-1	1	-2	-1	-2	0	-1	-1	-3
Ara–1	50000	-1	0	0	0	0	2	0	1	-1	0	-1	0	1	0	0
Ara–2	50000	-1	-2	-2	-5	-6	0	0	-1	-2	0	-2	0	1	0	-4
Ara–3	50000	-4	-2	-4	-4	-4	1	0	1	-2	-1	-1	0	1	0	-4
Ara–4	50000	-2	-2	-2	-5	-6	1	-2	0	-1	-2	-1	0	1	-1	-4
Ara–5	50000	-1	0	-1	-3	-4	1	0	1	-1	0	-2	0	1	0	-3
Ara–6	50000	-1	-2	-2	-4	-5	1	0	0	-2	-1	-2	0	1	-1	-3

## Sheet: 50K correlations
	AMC	AMP	CTX	CRO	CHL	CIP	CST	IPM	LVX	RIF	SXT	TET	TIC
AMK	-8.80464e-18	0.101447	-0.0485643	-0.194605	-0.28991	-0.0178828	-0.400983	-0.16585	0.233204	9.98352e-18	-0.0150773	1.52501e-17	0.0194257
AMC		0.852803	0.816497	0.705135	0.696311	0.225494	0.722315	0.570352	0.420084	0.377964	0.0633724	0.3849	0.734847
AMP			0.652791	0.505127	0.668043	1.06749e-17	0.461994	0.486398	0.179124	0.402911	-0.0810663	0.123091	0.678903
CTX				0.967244	0.746203	0.460287	0.663489	0.543305	0.514496	0.385758	0.31046	0.471405	0.95
CRO					0.72176	0.502451	0.662129	0.57377	0.485794	0.287837	0.359276	0.537385	0.925791
CHL						-0.0392534	0.628695	0.430237	-0.146254	0.394771	-0.0330952	-1.67372e-17	0.682242
CIP							0.190024	0.100031	0.789386	-0.0852286	0.500153	0.650945	0.405053
CST								0.663735	0.252861	0.409514	0.160212	0.417029	0.589768
IPM									0.292839	0.215573	0.518072	0.548821	0.589874
LVX										1.76278e-17	0.505813	0.727607	0.480196
RIF											0.215573	0.218218	0.277746
SXT												0.548821	0.248368
TET													0.424264
